# Supplementary material for: Diversity? Great for Most Just Less So for Me: How Cognitive Abstraction Affects Diversity Attitudes and Choices
Source: Behav Sci (Basel). 2025 Apr 27;15(5):585. doi: 10.3390/bs15050585 (PMC12109399; doi:10.3390/bs15050585)
Supplement: Supplementary file 1 [file behavsci-15-00585-s001.zip]

Archive with 1 entries (1 files):
- behavsci-3398716-supplementary.pdf
